# Supplementary material for: Combined intervention of swimming plus metformin ameliorates the insulin resistance and impaired lipid metabolism in murine gestational diabetes mellitus
Source: PLoS One. 2018 Apr 20;13(4):e0195609. doi: 10.1371/journal.pone.0195609 (PMC5909919; doi:10.1371/journal.pone.0195609)
Supplement: S1 File — (XLS) [file pone.0195609.s002.xls]

## Sheet: Sheet1
Fasting plasma glucose
	NC										DC										DS										DM										DSM
GD0	3	7	4.7	4.1	4.9	4.9	4.9	4.5	4.4	3.9	3.8	5.1	5.6	4.7	4.9	5.1	5.7	5.3	5.1	4.9	3.7	7.3	4.8	4.5	4.7	4.7	4.3	4.7	5.2	4.8	4.1	6.3	6.2	5.9	5.6	4.3	4.5	4.1	5.8	3.9	3.7	6.9	5	4.2	4.8	4.5	5.4	4.8	4.6
GD2	4	5	3.8	6.8	5.9	6.1	4.9	5	5.1	4.5	3.1	6.8	4.1	3.9	5	4.7	4.9	4.7	4.9	5.8	3	5.9	5.1	5.3	4.6	3.9	5.2	5	4.3	5.3	3.7	6.6	4.7	4.1	4.4	5.3	5.9	3.9	4.7	4.3	4.9	4	4.8	4.9	4.6	5.5	5.8	5	3.8
GD4	3.1	5.5	4	6.9	4.9	6.3	5	5.1	4.1	4.6	5.1	4.5	4.5	5.8	5.1	5.9	5.9	5.1	5	5	3.5	6.9	4.7	4.7	5.1	5.5	4.9	4.1	5.7	4.9	3.8	6.1	5.8	5.7	5.3	4.9	5.3	4.5	5.1	5.4	3.1	6.3	5.3	5.7	4.9	3.8	5.9	4.8	3.9
GD6	4.2	5.5	3.1	6.9	5.8	5.7	5.1	3.9	4.7	4.3	3.8	5.7	4.6	4.8	3.9	4.6	4.7	4.3	3.8	4.3	4	6.7	4.6	4.1	5.6	4.1	4.1	4	5	5.6	3.8	5.7	4.4	4.9	4.1	5.7	5.1	5	5.3	4.6	5.4	4.6	4.2	6	5.7	5.1	4.7	4.9	4
GD8	5.2	4.8	6.3	6.8	4.9	7	5.7	3.1	5.1	4.7	8.5	13.5	10.7	11.3	12.9	11	9.1	11	9.9	12.1	8.7	11.4	12.9	7.8	9.7	10.5	10.2	9.3	11.4	11.6	11.9	14.1	9.3	13.7	8.4	14.6	10.8	12.2	11.9	10.1	10.8	9.4	9.3	12.7	8.1	13.1	9.9	11.6	8.5
GD10	4.1	6.3	5.9	7.1	4	5.9	4.9	4.2	5.3	4.8	18.4	15.3	18.6	17.1	19.7	21.9	19.1	17.9	18.3	18.7	15.8	14.4	21.2	15.3	16.9	20.3	16.7	18.9	18.7	19.8	16.8	20.5	18.6	19.8	16.2	21.1	18.7	17.5	17.9	19.4	21.3	18.7	17.6	19	19.8	17.9	18.7	20.5	16.4
GD12	4.7	6.7	5.8	6.5	5.9	5.3	6.7	4.5	4.9	5.3	14.5	17.1	14.5	19.3	18.9	20.7	18.7	16.3	18.4	17.6	15.3	13.9	18.9	14.7	16.1	20.3	15.4	18.8	18.1	19.5	12.7	15.3	13.6	17.9	11.1	18.2	14.7	14.2	14.3	16.6	18.6	12.9	12	9.7	12.5	14.9	14.5	15.4	8.8
GD14	5.5	4.9	5.1	7	6.3	6.5	3.2	6.7	4.8	5	13.1	18	15.4	20.6	19.5	21.2	19.1	17.1	17.9	18.8	15.1	14.1	18.3	13.8	15.9	19.5	16.4	17	17.5	19.3	12.3	12.3	10.7	17.5	8.5	14.3	11.7	12.9	11.7	14.3	14.2	10	8.5	6.3	10.3	11.9	12	15.9	7.1
GD16	4.9	6.5	3.9	6.7	6.5	6.8	5.3	4.5	4.5	4.4	12.4	16.3	17.3	16.9	18.4	20.5	18.5	19	16.2	17.5	15.9	15.2	17.8	13.3	14.8	17.1	14	13.1	16.3	18.5	10.1	10.3	10.1	13.4	7.9	11.7	6.8	8.5	9.3	10.9	9.1	5.2	6.7	4.9	8.8	7	7.3	14.6	6.9
GD18	6.5	6.6	5.7	6.9	3.1	7.2	5.4	4.6	4.3	4.3	12.6	15	16.7	14.3	17.8	20.9	18.2	19.2	14.9	16.4	14.9	14.3	16.4	12.8	13.2	17.3	14.5	12.8	15.6	17.1	6.6	9.8	7.9	8.9	5.1	11.4	4.7	7.6	6.6	8.9	8.2	6.7	5.4	3.9	6	7	4.8	9.7	6.3
Fetal body weights
NC	DC	DS	DM	DSM
1.132	0.783	0.836	0.976	0.878
1.01	0.856	0.864	0.94	0.925
0.988	0.872	0.797	0.956	0.94
1.103	0.717	0.901	0.885	0.951
1.017	0.758	0.809	0.94	1.103
1.078	0.762	0.742	0.921	0.976
1.133	0.788	0.918	0.893	0.925
1.121	0.711	0.733	0.926	0.911
0.976	0.731	0.891	0.917	0.935
1.143	0.688	0.751	0.949	1.062
1.066	0.613	0.869	0.907	1.181
1.111	0.759	0.806	0.954	1.186
1.135	0.788	0.875	0.931	1.17
1.181	0.855	0.775	0.833	1.051
1.142	0.71	0.893	0.944	1.065
1.187	0.643	0.805	0.93	0.997
1.162	0.693	0.751	0.977	0.952
1.03	0.578	0.91	0.987	1.145
1.061	0.655	0.849	0.907	1.164
1.049	0.765	0.744	1.069	1.15
1.074	0.775	0.863	0.924	1.086
1.166	0.765	0.809	1.097	1.176
1.115	0.677	1.164	0.83	0.936
1.01	0.714	0.964	0.911	0.954
1.189	0.8	0.911	0.931	1.066
1.179	0.787	0.804	0.921	0.977
1.091	0.748	0.949	0.932	0.965
1.153	0.892	0.733	0.941	1.101
1.149	0.876	0.866	0.933	1.134
1.081	0.716	0.798	0.954	0.899
0.902	0.812	0.831	0.905	0.903
1.066	0.716	0.747	0.859	1.018
1.088	0.813	0.865	0.956	1.079
1.288	0.776	0.866	0.898	1.133
1.059	0.784	0.866	1.099	1.128
0.888	0.763	0.853	0.932	1.143
1.132	0.752	0.983	0.925	1.2
1.102	0.769	0.89	0.996	1.179
1.186	0.724	0.834	0.903	1.193
1.167	0.776	0.956	0.921	0.924
0.922	0.896	0.856	0.919	1.183
1.15	0.747	0.996	0.905	1.102
0.933	0.835	0.899	0.813	0.903
0.973	0.646	0.925	0.936	1.138
1.183	0.613	0.977	1.052	0.889
1.015	0.727	0.829	0.934	1.149
1.1	0.812	0.923	0.905	1.188
1.165	0.783	0.896	0.904	1.1
1.155	0.956	0.799	0.913	1.183
1.084	0.452	0.834	1.076	1.176
1.176	0.673	0.856	1.093	1.103
1.131	0.729	0.999	0.895	1.125
0.997	0.873	0.98	0.913	1.013
0.952	0.788	0.91	0.934	0.958
1.051	0.849	0.899	0.91	0.896
1.064	0.726	0.834		0.965
1.106	0.723			1.024
0.903	0.756			1.193
1.18	0.783			1.165
1.145	0.856			1.014
1.071				0.988
1.102				0.894
1.138
Fetal crown-rump lengths
NC	DC	DS	DM	DSM
22.86	16.43	18.96	21.42	17.91
22.1	18.2	17	21.4	18.26
22.13	19.47	20.26	21.15	19.16
23.1	18.79	18.01	19.29	15.67
19.14	17.51	17.36	19.15	16.04
21.53	18.4	19.12	18.15	18.15
20.27	16.4	17.88	19.57	15.1
20.28	19.98	18.73	18.47	22.97
19.13	14.51	18.4	20.85	21.94
20.13	16.79	18.51	19.14	21.05
20.39	19.03	18.93	19.25	23.97
22.97	18.86	21.17	20.21	21.67
21.94	19.97	19.44	20.21	19.78
23.91	19.03	18.44	20.08	22.16
21.51	17.2	18.31	20.19	22.83
19.78	16.21	17.91	19.64	19.24
21.05	17.05	20.93	19.1	20.16
22.31	16.93	19.09	20.37	23.1
20.85	17.81	19.2	20.16	21.86
21.1	16.83	19.2	20.88	23.1
21.42	19.8	19.83	19.11	20.17
23.81	18.44	19.27	19.14	21.23
19.42	18.15	17.91	18.84	20.86
21.2	17.73	17.91	20.02	21.33
22.48	19.6	19.06	18.23	21.57
22.01	21.41	18.05	19.44	18.6
20.81	17.8	18.01	21.84	18.77
23.96	18.27	18.74	20.21	19.24
21.51	18.46	19.74	20.08	20.57
21.51	19.85	14.74	20.21	18.75
19.81	17.51	17.51	20.84	21.88
21.34	16.38	18.94	20.22	19.93
20.8	18.43	19.24	20.81	21.44
21.99	17.4	17.91	21.2	20.56
21.51	19.5	17.91	19.81	20.96
20.19	17.64	18.44	20.98	22.13
20.79	17.85	17.81	19.21	22.34
20.22	20.18	17.81	19.21	21.51
21.97	18.9	19.21	19.52	23.1
19.74	18.9	20.3	18.97	21.88
21.33	18.1	20.3	19.02	22.46
20.49	20.6	24.56	18.77	18.96
21.68	17.76	18.94	20.99	22.34
20.55	17.34	18.59	18.21	20.26
22.88	17.16	19.21	18.46	21.96
20.65	18.07	19.21	18.03	21.59
21.08	19.21	21.34	18.47	22.45
21.87	19.03	21.56	19.05	21.34
23.13	20.15	22.1	19.21	23.1
20.14	17.36	19.88	18.52	21.2
21.19	16.28	18.95	19.3	21.36
17.97	17.89	18.21	19.21	21.47
18.6	17.83	18.79	20.1	19.99
19.44	18.45	19.96	20.96	19.63
22.12	15.78	18.21	20.58	18.36
22.83	17.67	18.96		18.93
23.8	18.21			20.15
21.73	18.74			23.11
21.32	18.93			21.58
23.1	18.71			19.88
22.98				18.96
18.02				19.1
20.12
Placental weights
NC	DC	DS	DM	DSM
0.088	0.038	0.074	0.086	0.082
0.093	0.045	0.077	0.089	0.084
0.091	0.032	0.072	0.084	0.08
0.085	0.048	0.07	0.081	0.135
0.098	0.066	0.075	0.073	0.081
0.096	0.075	0.078	0.077	0.092
0.088	0.059	0.079	0.085	0.101
0.098	0.069	0.073	0.078	0.069
0.101	0.083	0.081	0.081	0.071
0.08	0.065	0.082	0.096	0.061
0.089	0.079	0.079	0.097	0.091
0.089	0.078	0.071	0.089	0.081
0.091	0.085	0.068	0.07	0.088
0.087	0.069	0.08	0.079	0.096
0.094	0.066	0.073	0.095	0.092
0.083	0.086	0.069	0.095	0.104
0.085	0.056	0.075	0.095	0.097
0.092	0.06	0.08	0.086	0.083
0.082	0.074	0.068	0.084	0.081
0.086	0.072	0.08	0.086	0.086
0.093	0.079	0.075	0.091	0.105
0.091	0.059	0.061	0.09	0.125
0.088	0.075	0.059	0.071	0.088
0.079	0.072	0.07	0.099	0.093
0.061	0.078	0.069	0.092	0.098
0.078	0.055	0.066	0.078	0.097
0.091	0.076	0.075	0.081	0.096
0.097	0.056	0.077	0.095	0.092
0.096	0.083	0.069	0.084	0.104
0.086	0.071	0.073	0.089	0.079
0.093	0.077	0.071	0.093	0.083
0.101	0.066	0.075	0.086	0.056
0.092	0.089	0.081	0.085	0.088
0.094	0.07	0.104	0.084	0.103
0.095	0.047	0.08	0.083	0.083
0.09	0.073	0.104	0.079	0.093
0.081	0.057	0.082	0.069	0.086
0.07	0.058	0.098	0.097	0.095
0.085	0.066	0.077	0.089	0.086
0.083	0.062	0.068	0.072	0.09
0.09	0.056	0.073	0.073	0.088
0.089	0.076	0.071	0.075	0.125
0.073	0.073	0.066	0.081	0.1
0.092	0.083	0.071	0.077	0.092
0.081	0.077	0.069	0.078	0.089
0.086	0.07	0.079	0.082	0.104
0.104	0.086	0.08	0.083	0.125
0.125	0.079	0.077	0.079	0.1
0.074	0.085	0.073	0.094	0.123
0.1	0.065	0.079	0.086	0.113
0.087	0.065	0.08	0.087	0.104
0.068	0.068	0.069	0.09	0.095
0.097	0.086	0.075	0.083	0.083
0.096	0.085	0.071	0.086	0.102
0.092	0.071	0.073	0.085	0.093
0.104	0.059	0.074		0.079
0.093	0.063			0.085
0.074	0.065			0.105
0.07	0.069			0.094
0.083	0.073			0.085
0.083				0.105
0.098				0.098
0.092
[truncated: 1 more columns]
