# Supplementary material for: Combined intervention of swimming plus metformin ameliorates the insulin resistance and impaired lipid metabolism in murine gestational diabetes mellitus
Source: PLoS One. 2018 Apr 20;13(4):e0195609. doi: 10.1371/journal.pone.0195609 (PMC5909919; doi:10.1371/journal.pone.0195609)
Supplement: S2 File — (XLS) [file pone.0195609.s003.xls]

## Sheet: Sheet1
Plasma TG
NC	DC	DS	DM	DSM
1.54918	3.73628	2.9708	2.09596	1.71321
1.38515	3.24418	1.54918	1.9866	1.65854
1.60386	2.9708	2.25999	1.87725	1.22111
1.60386	4.1737	2.80676	1.60386	2.15063
1.4945	3.6816	2.36934		1.71321
1.54918	4.55645	2.75209		1.43982
1.16644	2.25999
1.4945	2.31467
Plasma TC
NC	DC	DS	DM	DSM
2.46791	7.20693	5.54514	5.96352	3.88043
2.551	4.45913	3.29588	3.21279	3.71425
3.30173	7.8775	5.21279	5.96352	3.1297
3.04954	6.7084	4.12677	4.88043	4.71718
4.21572	5.45913	7.62823	4.88043	2.96645
3.29881	5.45913	4.04368	3.54661	3.29881
2.88043	7.96059		4.8775
4.37897	7.12384		3.46206
	5.53929		3.62823
Plasma LDL-C
NC	DC	DS	DM	DSM
0.137933	5.50485	2.72423	2.47968	1.87155
1.04391	3.07852	4.20072	2.02198	1.05016
1.04643	2.73991	4.88099	2.01883	1.51726
1.82764	5.66153	3.88414	4.86966	1.65519
0.808854	4.8747		1.73991	1.99061
1.70225	5.94373			0.636405
1.51726				1.50481
Plasma HDL-C
NC	DC	DS	DM	DSM
2.69798	0.833408	1.89282	1.9352	1.97758
2.037	1.00292	1.85045	2.10471	1.85045
2.4861	0.918161	1.55381	2.01995	2.01995
1.44372	1.68094	1.51144	2.52847	2.14709
2.86749	1.59619	2.23184	2.52847	2.57085
2.57085	1.72332	2.18946	2.27421	2.90986
2.61323		2.40135	1.80807	2.52847
			1.89282
			1.89282
Hepatic TG
NC	DC	DS	DM	DSM
0.08	0.294282	0.137438	0.0924334	0.063499
0.0413921	0.361307	0.104453	0.0935208	0.0619871
0.0510777	0.170704	0.254014	0.102221	0.053092
0.0500136	0.127889	0.0966729	0.115792	0.0979252
0.0484416	0.11703	0.19051	0.15355	0.0919041
0.0459574			0.11065	0.0568424
			0.0628691	0.0573736
			0.096567
Hepatic TC
NC	DC	DS	DM	DSM
0.17632	0.696962	0.660242	0.511549	0.265753
0.319433	0.684911	0.640804	0.668687	0.255662
0.174917	0.696962	0.403661	0.338085	0.255662
0.256696	0.860474	0.74907	0.341271	0.351448
0.220199	0.852573	0.630796	0.322272	0.354562
0.255236	0.848623	0.634309	0.495371	0.508742
0.22251	0.635907	0.756151	0.236888	0.14345
0.201804	0.748872	0.5882	0.280222	0.326419
0.248146	0.8676	0.749433	0.259422	0.148118
